# Supplementary material for: Tuned SMC Arms Drive Chromosomal Loading of Prokaryotic Condensin
Source: Mol Cell. 2017 Mar 2;65(5):861–872.e9. doi: 10.1016/j.molcel.2017.01.026 (PMC5344682; doi:10.1016/j.molcel.2017.01.026)
Supplement: Table S4. Prediction of Coiled-Coil Length in Natural SMC Sequences, Related to Figure 1 [file mmc2.xlsx]

## Sheet: SMC prokaryotes
GenBank_ID

## Sheet: SMC eukaryotes
GenBank_ID

## Sheet: MukB
GenBank_ID

## Sheet: MksB
GenBank_ID

## Sheet: Rad50 prokaryotes
GenBank_ID

## Sheet: Rad50 eukaryotes
GenBank_ID
