# Supplementary material for: Tuned SMC Arms Drive Chromosomal Loading of Prokaryotic Condensin
Source: Mol Cell. 2017 Mar 2;65(5):861–872.e9. doi: 10.1016/j.molcel.2017.01.026 (PMC5344682; doi:10.1016/j.molcel.2017.01.026)
Supplement: Table S5. Construction and Viability of Shortened and Elongated Smc Variants Based on Smc, BsSp Smc, and Smc(Zh), Related to Figure 2 [file mmc3.xlsx]

## Sheet: Smc
Construct

## Sheet: BsSpSmc
Construct

## Sheet: Smc(Zh)
Construct
