# Supplementary material for: Tuned SMC Arms Drive Chromosomal Loading of Prokaryotic Condensin
Source: Mol Cell. 2017 Mar 2;65(5):861–872.e9. doi: 10.1016/j.molcel.2017.01.026 (PMC5344682; doi:10.1016/j.molcel.2017.01.026)
Supplement: Table S6. Transposon Insertion Screen: Functional Smc Proteins with Peptide Insertions, Related to Figure 6 [file mmc4.xlsx]

## Sheet: Peptide insertion screen
ID
